# Supplementary material for: Multiomics Analysis Reveals Cuproptosis-Related Signature for Evaluating Prognosis and Immunotherapy Efficacy in Colorectal Cancer
Source: Cancers (Basel). 2023 Jan 6;15(2):387. doi: 10.3390/cancers15020387 (PMC9856392; doi:10.3390/cancers15020387)
Supplement: Supplementary file 1 [file cancers-15-00387-s001.zip]

Archive with 2 entries (2 files):
- Supplementary figures.pdf
- Supplementary Tables.xls
